# Supplementary material for: Factors Influencing Parental and Individual COVID-19 Vaccine Decision Making in a Pediatric Network
Source: Vaccines (Basel). 2022 Aug 8;10(8):1277. doi: 10.3390/vaccines10081277 (PMC9412825; doi:10.3390/vaccines10081277)
Supplement: Supplementary file 1 [file vaccines-10-01277-s001.zip]

Archive with 1 entries (1 files):
- vaccines-1832819-supplementary.pdf
